# Supplementary material for: A prehabilitation-enhanced nomogram for predicting early pulmonary recovery failure after lung tumor surgery: development and multicenter validation
Source: Front Med (Lausanne). 2026 Jul 13;13:1842606. doi: 10.3389/fmed.2026.1842606 (PMC13402461; doi:10.3389/fmed.2026.1842606)
Supplement: Supplementary file 1 [file Data_Sheet_1.zip]

Archive with 5 entries (4 files):
- suppplementary material/1Supplementary SOP Incentive Spirometry Target Achieved.docx
- suppplementary material/2Supplementary SOP Breathing Training Target Achieved.docx
- suppplementary material/3Supplementary SOP Relaxation Training Completed Days.docx
- suppplementary material/Supplementary Figures and tables.docx
- suppplementary material/
